# Supplementary material for: Mapping of QTLs and meta-QTLs for Heterodera avenae Woll. resistance in common wheat (Triticum aestivum L.)
Source: BMC Plant Biol. 2023 Oct 31;23:529. doi: 10.1186/s12870-023-04526-y (PMC10617160; doi:10.1186/s12870-023-04526-y)
Supplement: Supplementary file 1 — Supplementary Material 1 [file 12870_2023_4526_MOESM1_ESM.xlsx]

## Sheet: Table S1
Table S1. Details of digenic epistatic QTLs interactions in R1, R2 and CD
QTL1 (Pos, cM)	QTL2 (Pos, cM)	LOD (PVE, %)	AddbyAdd	Env
QCcnr.ccsu-1B.4 (38)	QCcnr.ccsu-1B.4 (39)	8.79 (3.04)	8.307	R1
QCcnr.ccsu-1D.3 (47)	QCcnr.ccsu-1D.4 (51)	6.98 (3.01)	6.3516	R1
QCcnr.ccsu-5D.2 (33)	QCcnr.ccsu-5D.2 (34)	7.64 (2.99)	8.4691	R1
QCcnr.ccsu-6A.5 (119)	QCcnr.ccsu-6A.5 (120)	5.88 (2.95)	7.75	R1
QCcnr.ccsu-7A.3 (32)	QCcnr.ccsu-7A.6 (98)	6.16 (2.94)	8.3376	R1
QCcnr.ccsu-5A.9 (349)	QCcnr.ccsu-5A.10 (353)	7.22 (2.92)	8.8364	R1
QCcnr.ccsu-5A.4 (101)	QCcnr.ccsu-6A.2 (49)	4.85 (2.91)	5.1545	R1
QCcnr.ccsu-5B.2 (80)	QCcnr.ccsu-7D.1 (4)	6.21 (2.82)	3.8105	R1
QCcnr.ccsu-1A.1 (11)	QCcnr.ccsu-1A.2 (16)	6.85 (2.81)	8.929	R1
QCcnr.ccsu-2A.8 (129)	QCcnr.ccsu-2A.8 (130)	6.71 (2.78)	4.2746	R1
QCcnr.ccsu-6D.1 (10)	QCcnr.ccsu-6D.1 (11)	4.05 (2.75)	8.9055	R1
QCcnr.ccsu-4B.3 (29)	QCcnr.ccsu-4B.3 (30)	5.45 (2.70)	3.7343	R1
QCcnr.ccsu-2A.1 (18)	QCcnr.ccsu-5A.7 (272)	3.22 (2.68)	3.9205	R1
QCcnr.ccsu-5B.7 (180)	QCcnr.ccsu-5D.1 (14)	3.30 (2.65)	4.7018	R1
QCcnr.ccsu-3A.11 (117)	QCcnr.ccsu-3A.12 (120)	5.18 (2.60)	4.3237	R1
QCcnr.ccsu-2A.1 (17)	QCcnr.ccsu-7A.1 (10)	4.44 (2.57)	4.2583	R1
QCcnr.ccsu-2B.3 (112)	QCcnr.ccsu-2B.5 (169)	9.33 (2.55)	6.9291	R1
QCcnr.ccsu-7D.2 (12)	QCcnr.ccsu-7D.2 (13)	8.19 (2.53)	10.027	R1
QCcnr.ccsu-5B.2 (78)	QCcnr.ccsu-5B.3 (84)	5.35 (2.52)	4.0335	R1
QCcnr.ccsu-4A.1 (13)	QCcnr.ccsu-4A.3 (28)	4.12 (2.48)	9.1438	R1
QCcnr.ccsu-7B.5 (93)	QCcnr.ccsu-7B.8 (122)	4.11 (2.47)	5.6504	R1
QCcnr.ccsu-6A.3 (74)	QCcnr.ccsu-7D.2 (11)	3.83 (2.29)	3.6313	R1
QCcnr.ccsu-2B.4 (114)	QCcnr.ccsu-5A.7 (272)	3.24 (2.19)	4.0995	R1
QCcnr.ccsu-2D.1 (62)	QCcnr.ccsu-2D.2 (69)	4.42 (1.84)	4.8859	R1
QCcnr.ccsu-2A.2 (21)	QCcnr.ccsu-6A.7 (173)	3.73 (1.45)	3.2907	R1
QCcnr.ccsu-5D.3 (119)	QCcnr.ccsu-7B.7 (97)	3.36 (1.35)	-3.3667	R1
QCcnr.ccsu-4D.1 (6)	QCcnr.ccsu-4D.2 (8)	3.65 (1.15)	13.6995	R1
QCcnr.ccsu-5B.5 (153)	QCcnr.ccsu-7B.4 (91)	3.68 (0.99)	3.079	R1
QCcnr.ccsu-4B.8 (154)	QCcnr.ccsu-5A.3 (58)	3.15 (0.80)	3.0485	R1
QCcnr.ccsu-3A.10 (92)	QCcnr.ccsu-7A.4 (37)	3.27 (0.78)	2.599	R1
QCcnr.ccsu-1D.5 (89)	QCcnr.ccsu-7B.6 (95)	3.80 (0.77)	2.9058	R1
QCcnr.ccsu-3A.7 (56)	QCcnr.ccsu-4B.5 (92)	3.34 (0.77)	2.831	R1
QCcnr.ccsu-3D.1 (29)	QCcnr.ccsu-5B.6 (157)	3.34 (0.76)	3.0464	R1
QCcnr.ccsu-2A.6 (99)	QCcnr.ccsu-2B.6 (173)	3.05 (0.75)	2.995	R1
QCcnr.ccsu-4B.2 (5)	QCcnr.ccsu-7B.4 (91)	3.41 (0.74)	-2.7147	R1
QCcnr.ccsu-6B.1 (0)	QCcnr.ccsu-6B.2 (17)	3.81 (0.60)	8.5585	R1
QCcnr.ccsu-1B.8 (110)	QCcnr.ccsu-4B.7 (127)	3.60 (0.58)	-2.6753	R1
QCcnr.ccsu-1A.3 (42)	QCcnr.ccsu-3A.2 (0)	3.05 (0.52)	2.4514	R1
QCcnr.ccsu-1B.7 (88)	QCcnr.ccsu-5A.10 (351)	3.11 (0.49)	2.4193	R1
QCcnr.ccsu-1B.5 (42)	QCcnr.ccsu-1B.6 (60)	5.01 (10.01)	4.5409	R2
QCcnr.ccsu-5A.9 (349)	QCcnr.ccsu-5A.10 (351)	3.61 (7.05)	5.4322	R2
QCcnr.ccsu-7B.1 (52)	QCcnr.ccsu-7B.2 (55)	3.81 (5.35)	6.2084	R2
QCcnr.ccsu-5A.6 (197)	QCcnr.ccsu-6A.1 (18)	3.12 (4.36)	2.5847	R2
QCcnr.ccsu-3B.1 (31)	QCcnr.ccsu-4B.4 (91)	4.13 (4.21)	2.3044	R2
QCcnr.ccsu-2A.3 (27)	QCcnr.ccsu-3A.9 (81)	4.21 (4.03)	-2.5312	R2
QCcnr.ccsu-2A.7 (104)	QCcnr.ccsu-6A.8 (183)	3.50 (3.93)	-2.4593	R2
QCcnr.ccsu-5B.4 (95)	QCcnr.ccsu-6A.4 (98)	4.04 (3.48)	-2.3383	R2
QCcnr.ccsu-3A.8 (75)	QCcnr.ccsu-7B.9 (134)	3.44 (2.86)	-2.1532	R2
QCcnr.ccsu-1D.1 (15)	QCcnr.ccsu-7D.3 (24)	3.91 (2.73)	-2.1056	R2
QCcnr.ccsu-3A.3 (18)	QCcnr.ccsu-5A.2 (36)	3.20 (2.63)	-2.055	R2
QCcnr.ccsu-1D.2 (16)	QCcnr.ccsu-6A.6 (162)	3.22 (2.49)	-1.9525	R2
QCcnr.ccsu-2B.7 (195)	QCcnr.ccsu-5B.1 (57)	3.44 (2.38)	-2.0001	R2
QCcnr.ccsu-2A.1 (18)	QCcnr.ccsu-6A.7 (174)	3.27 (7.49)	-3.2833	CD
QCcnr.ccsu-2A.5 (7)	QCcnr.ccsu-4A.2 (18)	3.40 (5.76)	-3.1492	CD
QCcnr.ccsu-3A.4 (32)	QCcnr.ccsu-3A.5 (35)	3.62 (5.38)	7.5838	CD
QCcnr.ccsu-7A.2 (15)	QCcnr.ccsu-7A.5 (63)	3.74 (5.35)	3.9252	CD
QCcnr.ccsu-4B.5 (92)	QCcnr.ccsu-4B.6 (97)	4.55 (4.24)	5.9077	CD
QCcnr.ccsu-5A.1 (16)	QCcnr.ccsu-7B.3 (80)	3.20 (4.00)	-2.4746	CD
QCcnr.ccsu-3A.6 (55)	QCcnr.ccsu-4B.1 (2)	3.78 (3.76)	3.0003	CD
QCcnr.ccsu-2B.2 (91)	QCcnr.ccsu-5A.8 (313)	3.90 (3.59)	2.9549	CD
QCcnr.ccsu-2A.9 (248)	QCcnr.ccsu-2B.1 (87)	3.37 (2.88)	2.6388	CD
QCcnr.ccsu-4B.8 (154)	QCcnr.ccsu-7B.4 (91)	3.18 (2.84)	-2.2329	CD
QCcnr.ccsu-3A.5 (37)	QCcnr.ccsu-5A.5 (119)	3.21 (2.50)	2.4727	CD
QCcnr.ccsu-6A.8 (183)	QCcnr.ccsu-6B.3 (28)	3.24 (2.35)	2.382	CD

## Sheet: Table S2
Table S2. Details of previous QTLs or genes for H. avenae resistance in wheat (T. aestivum)
Population /Germplasm, size (Cross)	Method	QTLs/Gene	Flanking/Associated markers [Position, (interval/cM)]	Closest Marker	PVE/R2	References
DH, 182 (Trident × Molineux)	SIM	Cre5 (2A)	Xwmc177, Xgwm359	-	7-8	[1]
DH, 182 (Trident × Molineux)	SIM	QCre.srd-1B	Xwmc719, Xgwm140	-	12	[1]
RIL, 120 (T. boeoticum acc. 5088 × T. monococcum acc. 14088)	CIM	QCre.pau-2A	BE498358–Xwmc382 (19.6-23.6)	-	13	[2]
DH, 182 (Trident × Molineux)	CIM	QCre.srd-1B	wmc367–gwm140	wmc719, gwm140, wmc367	0.19	[3]
DH, 182 (Trident × Molineux)	CIM	Cre5 (2A)	gwm359–wmc177	wmc177	0.12	[3]
RIL2-9, 187 (Madsen × Liangxing 100)	IM	QCre-ma2A	BARC1138-BS00163573	BS00163573, BS00146293	15.4-19.6	[4]
F4 lines, 160 (LNM-136 × KSU 118)	CIM	QCcn-1B	Xwmc85–Xgpw4331 (2.7)	Xwmc85	70	[5]
F4 lines, 160 (LNM-136 × KSU 118)	CIM	QCcn-2A	Xgwm265- Xbarc131 (5.4)	Xgwm265	9.2	[5]
F4 lines, 160 (LNM-136 × KSU 118)	CIM	QCcn-3A	Xgwm480- Xbarc314 (6.3)	Xgwm480	8.1	[5]
References
1. Williams KJ, Willsmore KL, Olson S, Matic M, Kuchel H. Mapping of a novel QTL for resistance to cereal cyst nematode in wheat. Theor Appl Genet. 2006;112(8):1480-1486.
2. Singh K, Chhuneja P, Singh I, Sharma SK, Garg T, Garg M, Keller B, Dhaliwal HS. Molecular mapping of cereal cyst nematode resistance in Triticum monococcum L. and its transfer to the genetic background of cultivated wheat. Euphytica. 2010;176(2):213-222.
3. Jayatilake DV, Tucker EJ, Brueggemann J, Lewis J, Garcia M, Dreisigacker S, Hayden MJ, Chalmers K, Mather DE. Genetic mapping of the Cre8 locus for resistance against cereal cyst nematode (Heterodera avenae Woll.) in wheat. Mol Breed. 2015;35(2):1-12.
4. Cui L, Qiu D, Sun L, Sun Y, Ren Y, Zhang H, Li J, Zou J, Wu P, Hu J, Xie J, Liu H, Yang L, Zhou Y, Wang Y, Lv Y, Liu Z, Murray TD, Li H. Resistance to Heterodera filipjevi and H. avenae in winter wheat is conferred by different QTL. Phytopathol. 2020;110:472-482.
5. Al-Ateeq TK, Al-Doss AA, Al-Hazmi AS, Ghazy AI, Dawabah AM, Motawei MI. Molecular mapping of a novel QTL for resistance to cereal cyst nematode in F4 wheat population. Cereal Research Communications. 2021;24:1-7.

## Sheet: Table S3
Table S3. Comparison of QTLs genomic position (bp) with previous QTLs or genes for H. avenae resistance in wheat
Gene/ QTLs (Closest/Flanking Markers)	Genomic Position (bp)/Peak Position (Mb)	Previous QTLs/Gene References
QCcn-1B (Xgpw4331)	1B:189338346-189338365/189	[1]
QCre.srd-1B (Xwmc719 )	1B:664520900-664520922/664	[2, 4]
QCre.srd-1B (wmc367)	1B:678736813-678736834/678	[4]
QCre.srd-1B (Xgwm140)	1B:684861788-684861809/684	[2, 4]
QCcnr.ccsu-1B.1 (WSNP4047)	1B:49940952-49941015/49	Present Study
QCcnr.ccsu-1B.2 (WSNP3401)	1B:49927166-49927207/49	Present Study
QCcnr.ccsu-1B.3(WSNP1974-WSNP5998)	1B:59193613-70663028/63	Present Study
QCre-ma2A (BARC1138)	2A:2471848-2471868/2	[5]
QCre.pau-2A (Xwmc382)	2A:2320665-2320686/2	[3]
Cre5 (2A) (Xgwm359)	2A:28204878-28204898/28	[2]
Cre5 (2A) (Xwmc177)	2A:33704059-33704080/33	[2, 4]
QCcnr.ccsu-2A.1 (WSNP6862)	2A:31045433-31045496/31	Present Study
QCcnr.ccsu-2A.3 (WSNP5183-WSNP208)	2A:42194565-43476992/42	Present Study
QCcnr.ccsu-2A.2 (WSNP4934)	2A:50038871-50038902/50	Present Study
QCcnr.ccsu-2A.4 (WSNP6519-WSNP181)	2A:746982564-747266450/747	Present Study
QCcn-3A (Xbarc314)	3A:712489366-712489387/712	[1]
QCcn-3A (Xgwm480)	3A:721225053-721225071/721	[1]
QCcnr.ccsu-3A.1 (WSNP1702-WSNP4151)	3A:432953612-498529974/452	Present Study
References
1. Al-Ateeq TK, Al-Doss AA, Al-Hazmi AS, Ghazy AI, Dawabah AM, Motawei MI. Molecular mapping of a novel QTL for resistance to cereal cyst nematode in F4 wheat population. Cereal Research Communications. 2021;24:1-7.
2. Williams KJ, Willsmore KL, Olson S, Matic M, Kuchel H. Mapping of a novel QTL for resistance to cereal cyst nematode in wheat. Theor Appl Genet. 2006;112(8):1480-1486.
3. Singh K, Chhuneja P, Singh I, Sharma SK, Garg T, Garg M, Keller B, Dhaliwal HS. Molecular mapping of cereal cyst nematode resistance in Triticum monococcum L. and its transfer to the genetic background of cultivated wheat. Euphytica. 2010;176(2):213-222.
4. Jayatilake DV, Tucker EJ, Brueggemann J, Lewis J, Garcia M, Dreisigacker S, Hayden MJ, Chalmers K, Mather DE. Genetic mapping of the Cre8 locus for resistance against cereal cyst nematode (Heterodera avenae Woll.) in wheat. Mol Breed. 2015;35(2):1-12.
5. Cui L, Qiu D, Sun L, Sun Y, Ren Y, Zhang H, Li J, Zou J, Wu P, Hu J, Xie J, Liu H, Yang L, Zhou Y, Wang Y, Lv Y, Liu Z, Murray TD, Li H. Resistance to Heterodera filipjevi and H. avenae in winter wheat is conferred by different QTL. Phytopathol. 2020;110:472-482.

## Sheet: Table S4
Table S4. Role of important putative candidate genes (CGs) involved in various plant-pathogen interactions
Protein encoded by the CG	Role of the Gene	Crop/Plant	References
NB-ARC, Leucine-rich repeat (LLR) domain superfamily	Resistance to CCN, RKN, SCN, PCN and RLN	Wheat, Ae. variabilis, Tomato, Hot Pepper, Wild Peach, Sugarbeet and Potato	[1-17]
P-loop containing nucleoside triphosphate hydrolase	Resistance to MYMV	Mungbean	[18]
Virus X resistance protein-like	Resistance to Virus X	Potato	[6]
Protein kinase-like domain superfamily, Serine/threonine-protein kinase	Resistance to H. glycines, H. schachtii, MYMV, M. incognita and P. thornei	Phaseolus vulgaris, A. thaliana, Mungbean, Rice, Eggplant and Chickpea	[18-23]
	Silencing inhanced resistance to Globodera rostochiensis and H. glycines	Potato and Soybean	[24, 25]
Receptor-like kinase WAK-like	Pathogenesity to Rizoctonia cerealis, Resistance to FHB	Wheat	[26, 27]
Ubiquitin-like domain superfamily	Resistance to WMV	Watermelon	[28]
Myb/SANT-like domain	Resistance to H. glycines, MYMV, M. incognita, P. thornei, Sclerotinia sclerotiorum and H. schachtii	Soybean, Mungbean, Cucumber, Wheat, Brassica napus and A. thaliana	[17, 18, 29-32]
F-box associated domain	Resistance to TMV, Cladosporium fulvum, powdery mildew, M. graminicola and P. thornei	Tomato, Vitis pseudoreticulata, Rice and Wheat	[17, 33-35]
Zinc finger, RING/FYVE/PHD-type	Resistance to Puccinia striiformis f. sp. Tritici, H. filipjevi and P. thornei, WMV and MYMV	Wheat, Watermelon and Mungbean	[17, 18, 28, 36-38]
UDP-glycosyltransferase family	Silencing restore the susceptibility to M. incognita	Tomato	[39]
	Resistance to H. avenae, FHB and Aphis gossypii	Barley, Wheat and Cotton	[40-42]
Knottin, scorpion toxin-like superfamily	Resistance to Pythium ultimum	Phaseolus vulgaris	[43]
DnaJ domain, Chaperone J-domain superfamily	Resistance to Candidatus Liberibacter asiaticus	Citrus	[44]
Homeobox-like domain superfamily	Maintenance of M. javanica feeding sites	Tomato	[45]
	Resistance to rust and P. thornei	Wheat	[17, 46]
Cytochrome P450	Resistance to fusarium head blight, P. thornei and MYMV	Wheat and Mungbean	[17, 18, 47, 48]
Armadillo-like helical	Resistance to WMV	Watermelon	[28]
Domain of unknown function DUF1618	Resistance to seedling stage rust	Wheat	[49]
Heavy metal-associated domain, Heavy metal binding protein HIPP/ATX1-like	Pathogenesity to H. schachti	Arabidopsis	[50]
Glutathione S-transferase	Pathogenesity to Oidium neolycopersici and H. avenae	Tomato and Wheat	[51, 52]
	Resistance to M. incognita, Rotylenchulus reniformis, Tylenchulus semipenetrans, H. glycines and Blumeria graminis f. sp. tritici	Eggplant, Papaya, Cowpea, Jasmine, Citrus, Soybean and Wheat	[53-55]
Oxoglutarate/iron-dependent dioxygenase (Oxoglutarate/IDD)	Resistance to seedling stage rust	Wheat	[49]
Isopenicillin N synthase-like (INSL)	Resistance to seedling stage rust	Wheat	[49]
Major intrinsic protein (MIP), Aquaporin transporter	Pathogenesity to Candidatus Liberibacter asiaticus and H. schachti	Citrus sinensis, Arabidopsis and sugar beet	[56-58]
Alpha/Beta hydrolase fold	Resistance to Cercospora sojina Hara	Soybean	[59]
Alcohol dehydrogenase (ADH), zinc-type	Resistance to Globodera rostochiensis, Phaeoisariopsis personata and C. sojina Hara	Tomato, Peanut and Soybean	[59-61]
Ribulose bisphosphate carboxylase (Rubisco) small subunit, domain	Resistance to M. incognita and Botryosphaeria dothidea	Cotton and Poplar	[62, 63]
Xylanase inhibitor	Resistance to Mayetiola destructor and F. graminearum	Wheat	[64, 65]
	Downregulated at early contact stage on H. avenae infection	Wheat	[66]
Glucose-6-phosphate dehydrogenase	Loss increases the susceptibility to M. incognita and M. hapla	A. thaliana	[67]
Papain C-terminal, Papain-like cysteine endopeptidase superfamily	Tolerance to M. incognita and involved in various Biotic interaction	Crotalaria pallida	[68-69]
References:
1. Cai D, Kleine M, Kifle S, Harloff HJ, Sandal NN, Marcker KA, Klein-Lankhorst RM, Salentijn EM, Lange W, Stiekema WJ, Wyss U, Grundler FM, Jung C. Positional cloning of a gene for nematode resistance in sugar beet. Science. 1997;275(5301):832-834.
2. Lagudah ES, Moullet O, Appels R. Map-based cloning of a gene sequence encoding a nucleotide-binding domain and a leucine-rich region at the Cre3 nematode resistance locus of wheat. Genome. 1997;40(5):659-665.
3. Milligan SB, Bodeau J, Yaghoobi J, Kaloshian I, Zabel P, Williamson VM. The root knot nematode resistance gene Mi from tomato is a member of the leucine zipper, nucleotide binding, leucine-rich repeat family of plant genes. Plant Cell. 1998;10(8):1307-1319.
4. Seah S, Sivasithamparam K, Karakousis A, Lagudah ES. Cloning and characterisation of a family of disease resistance gene analogs from wheat and barley. Theor Appl Genet. 1998;97(5): 937-945.
5. Seah S, Miller C, Sivasithamparam K, Lagudah ES. Root responses to cereal cyst nematode (Heterodera avenae) in hosts with different resistance genes. New Phytol. 2000;146(3):527-533.
6. Van Der Vossen EA, Van Der Voort JN, Kanyuka K, Bendahmane A, Sandbrink H, Baulcombe DC, Bakker J, Stiekema WJ, Klein‐Lankhorst RM. Homologues of a single resistance‐gene cluster in potato confer resistance to distinct pathogens: a virus and a nematode. Plant J. 2000;23(5):567-576.
7. Ogbonnaya FC, Seah S, Delibes A, Jahier J, Lopez-Brana I, Eastwood RF, Lagudah ES. Molecular-genetic characterisation of a new nematode resistance gene in wheat. Theor Appl Genet. 2001;102(4):623-629.
8. Ernst K, Kumar A, Kriseleit D, Kloos DU, Phillips MS, Ganal MW. The broad-spectrum potato cyst nematode resistance gene (Hero) from tomato is the only member of a large gene family of NBS-LRR genes with an unusual amino acid repeat in the LRR region. Plant J. 2002;31:127-136.
9. Cortese MR, Fanelli E, De Giorgi C. Characterization of nematode resistance gene analogs in tetraploid wheat. Plant Sci. 2003;164(1):71-75.
10. de Majnik J, Ogbonnaya FC, Moullet O, Lagudah ES. The Cre1 and Cre3 nematode resistance genes are located at ho meologous loci in the wheat genome. Mol Plant-Microbe Interact. 2003;16(12):1129-1134.
11. Paal J, Henselewski H, Muth J, Meksem K, Menendez CM, Salamini F, Ballvora A, Gebhardt C. Molecular cloning of the potato Gro1‐4 gene conferring resistance to pathotype Ro1 of the root cyst nematode Globodera rostochiensis, based on a candidate gene approach. Plant J. 2004;38(2):285-297.
12. Xu-Guang Z, Yi L, Fang W, Guang-Bing D, Zhi-Fen P, Mao-Qun Y. Cloning and sequence analysis of the leucine-rich repeats region of cereal cyst nematode resistance gene. Chin J Agric Biotechnol. 2006;3(3):231-235.
13. Chen R, Li H, Zhang L, Zhang J, Xiao J, Ye Z. CaMi, a root-knot nematode resistance gene from hot pepper (Capsium annuum L.) confers nematode resistance in tomato. Plant Cell Rep. 2007;26(7): 895-905.
14. Xu YF, An DG, Liu DC, Zhang AM, Xu HX, Li B. Mapping QTLs with epistatic effects and QTL × treatment interactions for salt tolerance at seedling stage of wheat. Euphytica. 2012;186(1):233-245.
15. Cao K, Wang L, Zhao P, Zhu G, Fang W, Chen C, Wang X. Identification of a candidate gene for resistance to root‐knot nematode in a wild peach and screening of its polymorphisms. Plant Breed. 2014;133(4):530-535.
16. Rahman MS, Linsell KJ, Taylor JD, Hayden MJ, Collins NC, Oldach KH. Fine mapping of root lesion nematode (Pratylenchus thornei) resistance loci on chromosomes 6D and 2B of wheat. Theor Appl Genet. 2020;133(2):635-652.
17. Kumar D, Sharma S, Sharma R, Pundir S, Singh VK, Chaturvedi D, Singh B, Kumar S, Sharma S. Genome-wide association study in hexaploid wheat identifies novel genomic regions associated with resistance to root lesion nematode (Pratylenchus thornei). Sci Rep. 2021;11(1):1-4.
18. Mathivathana MK, Murukarthick J, Karthikeyan A, Jang W, Dhasarathan M, Jagadeeshselvam N, Sudha M, Vanniarajan C, Karthikeyan G, Yang TJ, Raveendran M. Detection of QTLs associated with mungbean yellow mosaic virus (MYMV) resistance using the interspecific cross of Vigna radiata× Vigna umbellata. J Appl Genet. 2019;60(3):255-268.
19. Jain S, Chittem K, Brueggeman R, Osorno JM, Richards J, Nelson Jr BD. Comparative transcriptome analysis of resistant and susceptible common bean genotypes in response to soybean cyst nematode infection. PLoS one. 2016;11(7):e0159338.
20. Sidonskaya E, Schweighofer A, Shubchynskyy V, Kammerhofer N, Hofmann J, Wieczorek K, Meskiene I. Plant resistance against the parasitic nematode Heterodera schachtii is mediated by MPK3 and MPK6 kinases, which are controlled by the MAPK phosphatase AP2C1 in Arabidopsis. J Exp Bot. 2016;67(1):107-118.
21. Zhou Y, Zhao D, Shuang L, Xiao D, Xuan Y, Duan Y, Chen L, Wang Y, Liu X, Fan H, Zhu X. Transcriptome analysis of rice roots in response to root-knot nematode infection. Int J Mol Sci. 2020;21(3):848.
22. Zhang M, Zhang H, Tan J, Huang S, Chen X, Jiang D, Xiao X. Transcriptome Analysis of Eggplant Root in Response to Root-Knot Nematode Infection. Pathogens. 2021;10(4):470.
23. Channale S, Kalavikatte D, Thompson JP, Kudapa H, Bajaj P, Varshney RK, Zwart RS, Thudi M. Transcriptome analysis reveals key genes associated with root-lesion nematode Pratylenchus thornei resistance in chickpea. Sci Rep. 2021;11(1):1-11.
24. Chen X, Tang C, Ma K, Xia J, Song D, Gao XW. Overexpression of UDP‐glycosyltransferase potentially involved in insecticide resistance in Aphis gossypii Glover collected from Bt cotton fields in China. Pest Manag Sci. 2020;76(4):1371-1377.
25. Piya S, Hawk T, Patel B, Baldwin L, Rice JH, Stewart Jr CN, Hewezi T. Kinase‐dead mutation: A novel strategy for improving soybean resistance to soybean cyst nematode Heterodera glycines. Mol Plant Pathol. 2022.23(3):417-430.
26. Yang K, Qi L, Zhang Z. Isolation and characterization of a novel wall-associated kinase gene TaWAK5 in wheat (Triticum aestivum). Crop J. 2014;2(5):255-266.
27.Gadaleta A, Colasuonno P, Giove SL, Blanco A, Giancaspro A. Map-based cloning of QFhb. mgb-2A identifies a WAK2 gene responsible for Fusarium Head Blight resistance in wheat. Sci Rep. 2019;9(1):6929.
28. Tian G, Miao H, Yang Y, Zhou J, Lu H, Wang Y, Xie B, Zhang S, Gu X. Genetic analysis and fine mapping of watermelon mosaic virus resistance gene in cucumber. Mol Breed. 2016;36(9):131.
29. Zhang R, Feng Y, Li H, Yuan H, Dai J, Cao A, Xing L, Li H. Cereal cyst nematode resistance gene CreV effective against Heterodera filipjevi transferred from chromosome 6VL of Dasypyrum villosum to bread wheat. Mol Breed. 2016;36(9):1-11.
30. Cheng C, Li Q, Wang X, Li Y, Qian C, Li J, Lou Q, Jahn M, Chen J. Identification and expression analysis of the CsMYB gene family in root knot nematode-resistant and susceptible cucumbers. Front Genet. 2020;11:550677.
31. Regmi R, Newman TE, Kamphuis LG, Derbyshire MC. Identification of Brassica napus small RNAs responsive to infection by a necrotrophic pathogen. BMC Plant Biol. 2021;21(1):1-21.
32. Wiśniewska A, Wojszko K, Różańska E, Lenarczyk K, Kuczerski K, Sobczak M. Arabidopsis thaliana Myb59 gene is involved in the response to Heterodera schachtii infestation, and its overexpression disturbs regular development of nematode-induced syncytia. Int J Mol Sci. 2021;22(12):6450.
33. van den Burg HA, Tsitsigiannis DI, Rowland O, Lo J, Rallapalli G, MacLean D, Takken FL, Jones JD. The F-box protein ACRE189/ACIF1 regulates cell death and defense responses activated during pathogen recognition in tobacco and tomato. Plant Cell. 2008;20(3):697-719.
34. Wang J, Yao W, Wang L, Ma F, Tong W, Wang C, Bao R, Jiang C, Yang Y, Zhang J, Xu Y. Overexpression of VpEIFP1, a novel F-box/Kelch-repeat protein from wild Chinese Vitis pseudoreticulata, confers higher tolerance to powdery mildew by inducing thioredoxin z proteolysis. Plant Sci. 2017;263:142-155.
35. Hada A, Dutta TK, Singh N, Singh B, Rai V, Singh NK, Rao U. A genome-wide association study in Indian wild rice accessions for resistance to the root-knot nematode Meloidogyne graminicola. PloS one. 2020;15(9):e0239085.
36. Gupta SK, Rai AK, Kanwar SS, Sharma TR. Comparative analysis of zinc finger proteins involved in plant disease resistance. PloS one. 2012;7(8):e42578.
37. Guo J, Bai P, Yang Q, Liu F, Wang X, Huang L, Kang Z. Wheat zinc finger protein TaLSD1, a negative regulator of programmed cell death, is involved in wheat resistance against stripe rust fungus. Plant Physiol Biochem. 2013;71:164-172.
38. Pariyar SR, Dababat AA, Sannemann W, Erginbas-Orakci G, Elashry A, Siddique S, Morgounov A, Leon J, Grundler FM. Genome-Wide Association Study in Wheat Identifies Resistance to the Cereal Cyst Nematode Heterodera filipjevi. Phytopathol. 2016;106(10):1128-1138.
39. Schaff JE, Nielsen DM, Smith CP, Scholl EH, Bird DM. Comprehensive transcriptome profiling in tomato reveals a role for glycosyltransferase in Mi-mediated nematode resistance. Plant Physiol. 2007;144(2):1079-1092.
40. Aditya J, Lewis J, Shirley NJ, Tan HT, Henderson M, Fincher GB, Burton RA, Mather DE, Tucker MR. The dynamics of cereal cyst nematode infection differ between susceptible and resistant barley cultivars and lead to changes in (1, 3; 1, 4)‐β‐glucan levels and HvCslF gene transcript abundance. New Phytol. 2015;207(1):135-147.
41. He Y, Ahmad D, Zhang X, Zhang Y, Wu L, Jiang P, Ma H (2018) Genome-wide analysis of family-1 UDP glycosyltransferases (UGT) and identification of UGT genes for FHB resistance in wheat (Triticum aestivum L.). BMC Plant Biol 18(1):1-20.
42. Chen X, Tang C, Ma K, Xia J, Song D, Gao XW. Overexpression of UDP‐glycosyltransferase potentially involved in insecticide resistance in Aphis gossypii Glover collected from Bt cotton fields in China. Pest Manag Sci. 2019;76(4):1371-1377.
43. Dramadri IO, Amongi W, Kelly JD, Mugisha Mukankusi C. Genome‐wide association analysis of resistance to Pythium ultimum in common bean (Phaseolus vulgaris). Plant Breed. 2020;139(6):1168-1180.
44. Yang C, Powell C, Duan Y, Lin X, Fan G, Hu H, Zhang M. Key Role of Heat Shock Protein Expression Induced by Ampicillin in Citrus Defense against Huanglongbing: A Transcriptomics Study. Agronomy. 2022;12(6):1356.
45. Bar-Or C, Kapulnik Y, Koltai H. A broad characterization of the transcriptional profile of the compatible tomato response to the plant parasitic root knot nematode Meloidogyne javanica. Eur J Plant Pathol. 2005;111(2):181-192.
46. Zeb M, Shah MK, Faryal R. Development of putative molecular markers to trace durable rust resisance genes in wheat breeding stocks. Pak J Bot. 2013;45(S1):359-436.
47. Walter S, Brennan JM, Arunachalam C, Ansari KI, Hu X, Khan MR, Trognitz F, Trognitz B, Leonard G, Egan D, Doohan FM. Components of the gene network associated with genotype-dependent response of wheat to the Fusarium mycotoxin deoxynivalenol. Funct Integr Genomics. 2008;8(4):421-427.
48. Walter S, Doohan F. Transcript profiling of the phytotoxic response of wheat to the Fusarium mycotoxin deoxynivalenol. Mycotoxin Res. 2011;27(3):221-230.
49. Vikas VK, Pradhan AK, Budhlakoti N, Mishra DC, Chandra T, Bhardwaj SC, Kumar S, Sivasamy M, Jayaprakash P, Nisha R, Shajitha P. Multi-locus genome-wide association studies (ML-GWAS) reveal novel genomic regions associated with seedling and adult plant stage leaf rust resistance in bread wheat (Triticum aestivum L.). Heredity. 2022;128(6):434-449.
50. Radakovic ZS, Anjam MS, Escobar E, Chopra D, Cabrera J, Silva AC, Escobar C, Sobczak M, Grundler FM, Siddique S. Arabidopsis HIPP27 is a host susceptibility gene for the beet cyst nematode Heterodera schachtii. Mol Plant Pathol. 2018;19(8):1917-1928.
51. Pei D, Ma H, Zhang Y, Ma Y, Wang W, Geng H, Wu J, Li C. Virus-induced gene silencing of a putative glutathione S-transferase gene compromised Ol-1-mediated resistance against powdery mildew in tomato. Plant Mol Biol Rep. 2011;29(4):972-978.
52. Qiao F, Kong LA, Peng H, Huang WK, Wu DQ, Liu SM, Clarke JL, Qiu DW, Peng DL. Transcriptional profiling of wheat (Triticum aestivum L.) during a compatible interaction with the cereal cyst nematode Heterodera avenae. Sci Rep. 2019;9(1):1-11.
53. Afifi A, Al-Sayed A, Mahfoud N, Farahat A. Enzymatic and non-enzymatic oxidants and antioxidants involved in defense mechanisms against root-knot, reniform and citrus nematodes in their hosts. Egypt J Agron. 2014;13(1):172-188.
54. Hosseini P, Matthews BF. Regulatory interplay between soybean root and soybean cyst nematode during a resistant and susceptible reaction. BMC Plant Biol. 2014;14(1):1-10.
55. Wang Q, Guo J, Jin P, Guo M, Guo J, Cheng P, Li Q, Wang B. Glutathione S-transferase interactions enhance wheat resistance to powdery mildew but not wheat stripe rust. Plant Physiol. 2022;kiac326.
56. Szakasits D, Heinen P, Wieczorek K, Hofmann J, Wagner F, Kreil DP, Sykacek P, Grundler FM, Bohlmann H. The transcriptome of syncytia induced by the cyst nematode Heterodera schachtii in Arabidopsis roots. Plant J. 2009;57(5):771-784.
57. de Paula Santos Martins C, Pedrosa AM, Du D, Goncalves LP, Yu Q, Gmitter Jr FG, Costa MG. Genome-wide characterization and expression analysis of major intrinsic proteins during abiotic and biotic stresses in sweet orange (Citrus sinensis L. Osb.). PLoS one. 2015;10(9):e0138786.
58. Ghaemi R, Pourjam E, Safaie N, Verstraeten B, Mahmoudi SB, Mehrabi R, De Meyer T, Kyndt T. Molecular insights into the compatible and incompatible interactions between sugar beet and the beet cyst nematode. BMC Plant Biol. 2020;20(1):1-6.
59. Sun M, Na C, Jing Y, Cui Z, Li N, Zhan Y, Teng W, Li Y, Li W, Zhao X, Han Y. Genome-wide association analysis and gene mining of resistance to china race 1 of frogeye leaf spot in soybean. Front Plant Sci. 2022;13:1-11.
60. Uehara T, Sugiyama S, Matsuura H, Arie T, Masuta C. Resistant and susceptible responses in tomato to cyst nematode are differentially regulated by salicylic acid. Plant Cell Physiol. 2010;51(9):1524-1536.
61. Kumar D, Rampuria S, Singh NK, Kirti PB. A novel zinc‐binding alcohol dehydrogenase 2 from Arachis diogoi, expressed in resistance responses against late leaf spot pathogen, induces cell death when transexpressed in tobacco. FEBS Open Bio. 2016;6(3):200-210.
62. Callahan FE, Jenkins JN, Creech RG, Lawrence GW. Changes in cotton root proteins correlated with resistance to root knot nematode development. J Cotton Sci. 1997;1:38-47.
63. Li Y, Feng Y, Lü Q, Yan D, Liu Z, Zhang X. Comparative proteomic analysis of plant–pathogen interactions in resistant and susceptible poplar ecotypes infected with Botryosphaeria dothidea. Phytopathology. 2019;109(12):2009-2021.
64. Liu X, Bai J, Huang L, Zhu L, Liu X, Weng N, Reese JC, Harris M, Stuart JJ, Chen MS. Gene expression of different wheat genotypes during attack by virulent and avirulent Hessian fly (Mayetiola destructor) larvae. J Chem Ecol. 2007;33(12):2171-2194.
65. Liu Y, Han N, Wang S, Chen C, Lu J, Riaz MW, Si H, Sun G, Ma C. Genome-Wide Identification of Triticum aestivum Xylanase Inhibitor Gene Family and Inhibitory Effects of XI-2 Subfamily Proteins on Fusarium graminearum GH11 Xylanase. Front Plant Sci. 2021;12:1-24.
66. Chen C, Cui L, Chen Y, Zhang H, Liu P, Wu P, Qiu D, Zou J, Yang D, Yang L, Liu H. Transcriptional responses of wheat and the cereal cyst nematode Heterodera avenae during their early contact stage. Sci Rep. 2017;7(1):1-5.
67. Hu Y, You J, Li J, Wang C. Loss of cytosolic glucose-6-phosphate dehydrogenase increases the susceptibility of Arabidopsis thaliana to root-knot nematode infection. Ann Bot. 2019;23(1):37-46.
68. Andrade LB, Oliveira AS, Ribeiro JK, Kiyota S, Vasconcelos IM, de Oliveira JT, de Sales MP. Effects of a novel pathogenesis-related class 10 (PR-10) protein from Crotalaria pallida roots with papain inhibitory activity against root-knot nematode Meloidogyne incognita. J Agric Food Chem. 2010; 58(7):4145-4152.
69. Misas‐Villamil JC, van der Hoorn RA, Doehlemann G. Papain‐like cysteine proteases as hubs in plant immunity. New Phytol. 2016;212(4):902-907.

## Sheet: Table S5
Table S5. Details of different tissues and stages used for in-silico expression (TPM) of candidate genes in wheat roots
CGs	Proteins	Plant Tissues
		roots, radicle	roots, axillary roots, vegetative	root apical meristem, vegetative	roots	roots, reproductive	roots, vegetative
MQTL1.2A
TraesCS2A02G093000	NB-ARC, hydrolase, LRR, Virus X resistance protein-like	0	0	0	0.00, 0.00	0.00, 0.00, 0.00	0, 0, 0.19, 0, 0, 0, 0, 0.24, 0.7, 0.94, 2, 0.82, 0.02, 0, 0.09, 0, 0.5, 0.09, 0, 0.24
TraesCS2A02G093100	PK, Serine-threonine/tyrosine-PK, RK WAK-like	0	0	0	0.00, 0.00	0.00, 0.00, 1.04	0, 0, 0.19, 1.02, 0, 0, 1.1, 0.89, 1.12, 0.72, 3.19, 2.04, 1.8, 0, 0.42, 0.3, 0.8, 0.39, 0, 0.53
TraesCS2A02G093600	F-box-like domain	1.51939	1.38207	1.56949	1.49, 1.95	1.40, 1.59, 2.13	2.04, 2.48, 2.5, 1.97, 1.73, 1.24, 2.6, 2.43, 2.36, 2.5, 3.11, 2.42, 2.07, 1.91, 2.52, 2.37, 2.24, 2.2, 1.92, 2.26
TraesCS2A02G094000	Zinc finger, RING/FYVE/PHD-type	4.50755	3.61394	3.35437	4.15, 3.48	4.04, 3.95, 3.08	3.57, 3.29, 3.3, 2.83, 3.94, 3.74, 4.43, 3.36, 3.33, 3.17, 3.88, 3.29, 3.28, 2.9, 3.41, 3.25, 3.54, 3.43, 3.71, 3.81
TraesCS2A02G094500	Glycosyl transferase, family 8	0	0	0	0.00, 0.00	0.00, 0.00, 0.00	0, 0, 0, 0, 0, 0, 0, 0, 0, 0, 0, 0, 0, 0, 0.54, 0, 0, 1.12, 0, 0.09
TraesCS2A02G094700	Glycosyl transferase, family 8	0	0	0	0.00, 0.00	0.30, 0.12, 0.00	0, 0, 0, 0, 0, 0, 0, 0, 0, 0, 0, 0, 0, 0, 0, 0, 0, 0, 0, 0
TraesCS2A02G095200	DnaJ domain, Chaperone J-domain sf, Tetratricopeptide-like helical	0.0765377	0.225991	1.63123	0.20, 1.63	0.00, 0.00, 1.58	1.83, 0.75, 1.95, 1.61, 0.87, 1.19, 0.47, 1.91, 0.92, 1.58, 2.24, 1.46, 1.58, 0.9, 1.29, 1.53, 1, 1.27, 2.03, 0.82
MQTL2.2A
TraesCS2A02G064300	Zinc finger, RING/FYVE/PHD-type	2.06783	2.48656	1.25109	2.48, 1.36	2.57, 2.21, 1.73	2.22, 2, 1.92, 1.41, 2.29, 2.08, 0, 1.75, 1.42, 1.75, 1.79, 1.92, 1.81, 0.99, 1.69, 1.75, 1.48, 1.76, 1.92, 1.64
TraesCS2A02G064600	Zinc finger, RING/FYVE/PHD-type	1.96057	1.80865	1.45067	1.82, 1.11	2.34, 2.58, 1.63	1.71, 1.52, 1.59, 1.33, 2.35, 2, 2.48, 1.59, 0.94, 1.07, 1.13, 0.91, 0.9, 0.79, 1.3, 0.78, 1.39, 1.31, 1.39, 1.59
TraesCS2A02G064700	Armadillo-like helical	3.75874	3.72805	3.74309	3.61, 3.06	3.78, 3.76, 3.01	3.28, 3.49, 3.32, 2.82, 3.95, 3.63, 4.86, 3.38, 3, 3.03, 2.88, 2.97, 2.64, 2.9, 3.22, 2.71, 3.66, 3.12, 3.37, 3.66
TraesCS2A02G064900	HMA, HMA-HIPP/ATX1-like	4.2948	2.78481	3.79819	3.47, 4.11	2.73, 3.56, 4.96	4.38, 4.74, 1.33, 4.83, 3.33, 3.82, 5.3, 1.37, 2.46, 1.63, 1.46, 1.72, 2.22, 1.8, 3.49, 3.72, 3.14, 3.89, 1.82, 3.94
TraesCS2A02G065000	Glutathione S-transferase	4.2822	4.30713	4.5443	4.33, 4.33	2.95, 2.66, 3.57	3.74, 4.05, 3.64, 3.55, 3.7, 4.14, 4.48, 3.64, 3.36, 2.53, 2.81, 2.87, 3.39, 3.17, 3.51, 2.95, 3.85, 3.3, 3.58, 3.15
TraesCS2A02G065200	Zinc finger, RING/FYVE/PHD-type	2.7543	2.98967	1.98512	3.10, 1.17	3.82, 1.33, 2.73	3.74, 2.27, 1.75, 2.67, 2.3, 4.09, 0, 1.49, 1.1, 0.91, 0.99, 0.84, 1.12, 1.1, 1.2, 2.75, 0.9, 1.95, 1.65, 1.42
TraesCS2A02G065600	Oxoglutarate/IDD, INSL	0	0	0.401756	0.00, 0.00	0.37, 1.81, 1.34	0, 0.13, 0, 1.18, 0, 0, 0.17, 0, 0.22, 1.02, 1.2, 1.12, 0.83, 0, 0, 0, 1.1, 0.19, 0.4, 0
TraesCS2A02G065700	MIP, Aquaporin transporter	5.39739	5.40387	6.54438	5.93, 6.30	4.47, 5.33, 5.96	5.7, 4.15, 5.84, 5.89, 5.35, 5.94, 4.05, 5.81, 4.76, 5.4, 5.28, 5.05, 5.55, 5.22, 4.96, 5.46, 4.76, 4.98, 5.91, 5.12
TraesCS2A02G066400	ADH, zinc-type	0	0	0	0.00, 0.00	0.00, 0.00, 1.19	0, 0, 0, 0.77, 0.19, 0, 1.1, 0, 0, 0, 0, 0, 0, 0, 0, 0, 0, 0, 0, 0
TraesCS2A02G066700	Rubisco small subunit, domain	3.23412	1.60492	0	3.37, 0.00	4.83, 0.91, 0.00	0, 0, 2.76, 0, 2.4, 1.78, 0, 2.88, 1.14, 0, 0.33, 0, 2.67, 0, 0, 0, 0.37, 0, 0, 0
TraesCS2A02G066800	Rubisco small subunit, domain	3.64154	2.83568	0	3.42, 0.00	5.70, 2.27, 0.00	1.18, 0, 3.98, 0.05, 2.75, 2.75, 0, 4.04, 2.89, 1.01, 1.9, 0, 3.86, 0, 0, 0.37, 1.05, 0, 0, 0
TraesCS2A02G066900	Rubisco small subunit, domain	0	0	0	0.33, 0.00	4.47, 0.23, 0.00	0, 0, 1.76, 0, 0.12, 0.89, 0, 2, 0.17, 0, 0, 0, 0.96, 0, 0, 0, 0, 0, 0, 0
TraesCS2A02G067000	Rubisco small subunit, domain	0	0	0	0.00, 0.00	1.53, 0.00, 0.00	0, 0, 0, 0, 0, 0, 0, 0, 0, 0, 0, 0, 0, 0, 0, 0, 0, 0, 0, 0
TraesCS2A02G067100	Rubisco small subunit, domain	0	0	0	0.00, 0.00	2.75, 0.00, 0.00	0, 0, 0.16, 0, 0, 0, 0, 0, 0, 0, 0, 0, 0, 0, 0, 0, 0, 0, 0, 0
TraesCS2A02G067200	Rubisco small subunit, domain	0	0	0	0.36, 0.00	3.79, 0.00, 0.00	0, 0, 0.8, 0, 0.51, 0.52, 0, 0.81, 0, 0, 0, 0, 0, 0, 0, 0, 0, 0, 0, 0
TraesCS2A02G067300	Rubisco small subunit, domain	3.10472	2.9294	0	3.37, 0.00	4.11, 0.00, 0.00	0, 0, 1.86, 0, 2.52, 0.42, 0, 1.82, 0, 0, 0, 0, 1.3, 0, 0, 0, 0, 0, 0, 0
TraesCS2A02G067500	Xylanase inhibitor	2.4966	2.04092	2.10421	2.30, 1.91	2.78, 2.39, 1.88	1.81, 1.7, 1.17, 1.24, 2.38, 2.72, 1.38, 1.23, 0.86, 0.98, 0.67, 0.84, 0.49, 0.67, 1.52, 0.79, 1.41, 1.13, 1.48, 1.37
TraesCS2A02G067800	Glucose-6-phosphate dehydrogenase	2.93068	2.86913	3.75227	2.86, 4.01	6.69, 5.97, 4.40	4.68, 3.33, 4.81, 4.57, 5.02, 5.28, 4.86, 4.82, 5.3, 4.76, 4.45, 4.79, 5.21, 4.34, 5.23, 4.91, 5.87, 5.24, 5.08, 5.54
TraesCS2A02G068500	UDP-glycosyltransferase family	2.95707	3.3509	0.594436	3.31, 1.83	4.27, 3.44, 3.56	3.91, 3.73, 3.58, 3.72, 2.99, 3.46, 2.12, 3.6, 2.98, 3.6, 3.78, 4.02, 3.65, 3.32, 4.36, 4.58, 4.43, 4.32, 4.61, 4.9
TraesCS2A02G068800	PK, Serine-threonine/tyrosine-PK, LRR	0	0	0	0.00, 0.00	0.00, 0.00, 0.00	0, 0, 0, 0, 0, 0, 1.08, 0, 0, 0, 0, 0, 0, 0, 0, 0, 0, 0, 0, 0
TraesCS2A02G069000	PK, Serine-threonine/tyrosine-PK, LRR	0	0	0	0.00, 0.00	0.00, 0.00, 0.00	0, 0, 0, 0, 0, 0, 0.96, 0, 0, 0, 0, 0, 0, 0, 0, 0, 0, 0, 0, 0
TraesCS2A02G069300	SANT/Myb, Homeobox	1.02367	0.0702757	0.401317	0.74, 0.00	0.74, 1.48, 0.97	0.43, 0, 1.65, 0.54, 1.52, 0.85, 0, 1.56, 0.7, 1.38, 1.75, 0.26, 0.52, 1.13, 0.7, 0.79, 0.35, 0.63, 1.55, 0.82
